# Supplementary material for: Ortholog of autism candidate gene RBM27 regulates mitoribosomal assembly factor MALS-1 to protect against mitochondrial dysfunction and axon degeneration during neurodevelopment
Source: PLoS Biol. 2024 Oct 31;22(10):e3002876. doi: 10.1371/journal.pbio.3002876 (PMC11556708; doi:10.1371/journal.pbio.3002876)
Supplement: S1 Data — (XLSX) [file pbio.3002876.s016.xlsx]

## Sheet: Figure 1D
Data for Figure 1D
		Sample	Band Number	Relative Molecular Weight	Normalized Corrected Protein Volume	Average Normalized Corected Protein Level	Standard Error
		WT	1	95 kDa	30687
		WT	1	95 kDa	37512	34133	1970.5
		WT	1	95 kDa	34200
		WT	2	82 kDa	7167
		WT	2	82 kDa	7208	7187.33	11.8
		WT	2	82 kDa	7187
		WT	3	75 kDa	7208
		WT	3	75 kDa	6721	6943.67	142.1
		WT	3	75 kDa	6902
		WT	4	56 kDa	42134
		WT	4	56 kDa	54154	48166	3469.9
		WT	4	56 kDa	48210
		WT	5	50 kDa	7944
		WT	5	50 kDa	6886	7415	305.4
		WT	5	50 kDa	7415
		WT	6	34 kDa	3313
		WT	6	34 kDa	4544	3895	356.9
		WT	6	34 kDa	3828
		rbm-26 P80L::3X FLAG (P80L)	1	95 kDa	540
		rbm-26 P80L::3X FLAG (P80L)	1	95 kDa	181	360.333	103.6
		rbm-26 P80L::3X FLAG (P80L)	1	95 kDa	360
		rbm-26 P80L::3X FLAG (P80L)	2	82 kDa	0
		rbm-26 P80L::3X FLAG (P80L)	2	82 kDa	0	0	0
		rbm-26 P80L::3X FLAG (P80L)	2	82 kDa	0
		rbm-26 P80L::3X FLAG (P80L)	3	75 kDa	0
		rbm-26 P80L::3X FLAG (P80L)	3	75 kDa	0	0	0
		rbm-26 P80L::3X FLAG (P80L)	3	75 kDa	0
		rbm-26 P80L::3X FLAG (P80L)	4	56 kDa	466
		rbm-26 P80L::3X FLAG (P80L)	4	56 kDa	749	607.333	81.7
		rbm-26 P80L::3X FLAG (P80L)	4	56 kDa	607
		rbm-26 P80L::3X FLAG (P80L)	5	50 kDa	1544
		rbm-26 P80L::3X FLAG (P80L)	5	50 kDa	165	854.333	398.1
		rbm-26 P80L::3X FLAG (P80L)	5	50 kDa	854
		rbm-26 P80L::3X FLAG (P80L)	6	34 kDa	0
		rbm-26 P80L::3X FLAG (P80L)	6	34 kDa	0	0	0
		rbm-26 P80L::3X FLAG (P80L)	6	34 kDa	0
		rbm-26 L13V::3X FLAG (L13V)	1	95 kDa	5645
		rbm-26 L13V::3X FLAG (L13V)	1	95 kDa	7462	6553.33	524.5
		rbm-26 L13V::3X FLAG (L13V)	1	95 kDa	6553
		rbm-26 L13V::3X FLAG (L13V)	2	82 kDa	714
		rbm-26 L13V::3X FLAG (L13V)	2	82 kDa	571	642.333	41.3
		rbm-26 L13V::3X FLAG (L13V)	2	82 kDa	642
		rbm-26 L13V::3X FLAG (L13V)	3	75 kDa	1087
		rbm-26 L13V::3X FLAG (L13V)	3	75 kDa	362	724.333	209.3
		rbm-26 L13V::3X FLAG (L13V)	3	75 kDa	724
		rbm-26 L13V::3X FLAG (L13V)	4	56 kDa	1566
		rbm-26 L13V::3X FLAG (L13V)	4	56 kDa	8705	5168.67	2061.1
		rbm-26 L13V::3X FLAG (L13V)	4	56 kDa	5235
		rbm-26 L13V::3X FLAG (L13V)	5	50 kDa	1528
		rbm-26 L13V::3X FLAG (L13V)	5	50 kDa	871	1199.33	189.7
		rbm-26 L13V::3X FLAG (L13V)	5	50 kDa	1199
		rbm-26 L13V::3X FLAG (L13V)	6	34 kDa	0
		rbm-26 L13V::3X FLAG (L13V)	6	34 kDa	0	0	0
		rbm-26 L13V::3X FLAG (L13V)	6	34 kDa	0
		Significance:
		Band #1:
		Anova: Single Factor
		SUMMARY
		Groups	Count	Sum	Average	Variance
		WT	3	102399	34133	11648523
		P80L	3	1081	360.333	32220.3
		L13V	3	19660	6553.33	825372
		ANOVA
		Source of Variation	SS	df	MS	F	P-value	F crit
		Between Groups	1.93958e+09	2	9.69792e+08	232.636	2.06366e-06	5.14325
		Within Groups	2.50122e+07	6	4.16871e+06
		Total	1.9646e+09	8
		Tukey's multiple comparisons test	Mean Diff.	95.00% CI of diff.	Below threshold?	Summary	Adjusted P Value
		WT vs. P80L	31210	25290 to 37129	Yes	****	<0.0001
		WT vs. L13V	26718	20324 to 33112	Yes	****	<0.0001
		P80L vs. L13V	-4491	-10885 to 1903	No	ns	0.1725
	Band 2
	Anova: Single Factor
	SUMMARY
	Groups	Count	Sum	Average	Variance
	Column 1	3	21562	7187.33	420.333
	Column 2	3	0	0	0
	Column 3	3	1927	642.333	5112.33
	ANOVA
	Source of Variation	SS	df	MS	F	P-value	F crit
	Between Groups	9.49074e+07	2	4.74537e+07	25731	1.58432e-12	5.14325
	Within Groups	11065.3	6	1844.22
	Total	9.49184e+07	8
	Band#2
	Dunn's multiple comparisons test	Mean rank diff.	Significant?	Summary	Adjusted P Value
	WT vs. P80L	6	Yes	*	0.019
	WT vs. L13V	3	No	ns	0.5172
	P80L vs. L13V	-3	No	ns	0.5172
	BAND#3
	Dunn's multiple comparisons test	Mean rank diff.	Significant?	Summary	Adjusted P Value
	WT vs. P80L	6	Yes	*	0.019
	WT vs. L13V	3	No	ns	0.5172
	P80L vs. L13V	-3	No	ns	0.5172
	Band 4
	ANOVA table	SS	DF	MS	F (DFn, DFd)	P value
	Treatment (between columns)	4148055350	2	2074027675	F (2, 8) = 46.19	P<0.0001
	Residual (within columns)	359180910	8	44897614
	Total	4507236260	10
	Tukey's multiple comparisons test	Mean Diff.	95.00% CI of diff.	Below threshold?	Summary	Adjusted P Value
	WT vs. P80L	41549	28010 to 55088	Yes	****	<0.0001
	WT vs. L13V	38628	24004 to 53251	Yes	***	0.0002
	P80L vs. L13V	-2921	-17545 to 11702	No	ns	0.839
	BAND 5
	ANOVA table	SS	DF	MS	F (DFn, DFd)	P value
	Treatment (between columns)	81795884	2	40897942	F (2, 6) = 142.1	P<0.0001
	Residual (within columns)	1726327	6	287721
	Total	83522212	8
	Tukey's multiple comparisons test	Mean Diff.	95.00% CI of diff.	Below threshold?	Summary	Adjusted P Value
	WT vs. P80L	6561	5217 to 7904	Yes	****	<0.0001
	WT vs. L13V	6216	4872 to 7559	Yes	****	<0.0001
	P80L vs. L13V	-345	-1689 to 998.8	No	ns	0.7236
	BAND6
	Kruskal-Wallis test
	P value	0.0357
	Exact or approximate P value?	Exact
	P value summary	*
	Do the medians vary signif. (P < 0.05)?	Yes
	Number of groups	3
	Kruskal-Wallis statistic	7.624
	Dunn's multiple comparisons test		Significant?	Summary	Adjusted P Value
			No	ns	0.0504
			No	ns	0.0504
	P80L vs. L13V	0	No	ns	>0.9999

## Sheet: Figure 2D
Data for Figure 2D
% PLM/ALM Overlap phenotype was determined by counting the number of PLM axon that terminated in ALM territory (past the ALM cell body) instead of terminating prior to ALM cell body.
PLM axons were visualized using the muIs32 (Pmec-7::GFP) transgene that expresses GFP in touch receptor neurons
Statistical Significance (p-value) was determined by two-tailed "n-1" Chi squared test for proportions
rbm-26(null) is rbm-26(gk910); rbm-26(P80L) is rbm-26(cue23); rbm-26(L13V) is rbm-26(cue34)
Sample ID	Age	Number of PLM axon extending past ALM cell body	Number of PLM axons Observed (n)	Proportion	% Proportion	Standard Error of Proportion (%)	p-value
WT (muIs32)	L1	39	108	0.361111	36.1111	3.4	NA
WT (muIs32)	L2	21	102	0.205882	20.5882	2.04	NA
WT (muIs32)	L3	10	198	0.0505051	5.05051	0.36	NA
WT (muIs32)	L4	9	164	0.054878	5.4878	0.43	NA
WT (muIs32)	1-Day Adult	6	114	0.0526316	5.26316	0.49	NA
WT (muIs32)	2-Day Adult	3	106	0.0283019	2.83019	0.27	NA
rbm-26 (null)	L1	48	80	0.6	60	6.71	0.0012
rbm-26 (null)	L2	61	114	0.535088	53.5088	5.01	<0.0001
rbm-26 (null)	L3	85	207	0.410628	41.0628	2.85	<0.0001
rbm-26 (null) do not survive past L3
rbm-26 (P80L)	L1	49	102	0.480392	48.0392	4.76	0.08012
rbm-26 (P80L)	L2	43	125	0.344	34.4	3.08	0.02144
rbm-26 (P80L)	L3	43	201	0.21393	21.393	1.51	<0.0001
rbm-26 (P80L)	L4	7	102	0.0686275	6.86275	0.68	0.6455
rbm-26 (P80L)	1-Day Adult	13	118	0.110169	11.0169	1.01	0.1096
rbm-26 (P80L)	2-Day Adult	4	83	0.0481928	4.81928	0.53	0.4697
rbm-26 (L13V)	L1	48	102	0.470588	47.0588	4.66	0.1082
rbm-26 (L13V)	L2	54	150	0.36	36	2.94	0.00854
rbm-26 (L13V)	L3	71	204	0.348039	34.8039	2.44	<0.0001
rbm-26 (L13V)	L4	16	128	0.125	12.5	1.1	0.034
rbm-26 (L13V)	1-Day Adult	14	118	0.118644	11.8644	1.09	0.0741
rbm-26 (L13V)	2-Day Adult	23	96	0.239583	23.9583	2.45	<0.0001

## Sheet: Figure 2F
Data for 2F
Beading refers to focal enlargement or bubble-like lesions which were at least twice the diameter of the axon in size
PLM axons were visualized using the muIs32 (Pmec-7::GFP) transgene that expresses GFP in touch receptor neurons
Statistical Significance (p-value) was determined by two-tailed "n-1" Chi squared test for proportions
rbm-26(null) is rbm-26(gk910); rbm-26(P80L) is rbm-26(cue23); rbm-26(L13V) is rbm-26(cue34)
Sample ID	Age	Number of PLM axons with beads	Number of PLM axons Observed (n)	Proportion	% Proportion	Standard Error of Proportion (%)	p-value
WT (muIs32)	L1	3	108	0.0277778	2.77778	0.27	NA
WT (muIs32)	L2	3	102	0.0294118	2.94118	0.29	NA
WT (muIs32)	L3	9	198	0.0454545	4.54545	0.32	NA
WT (muIs32)	L4	10	164	0.0609756	6.09756	0.48	NA
WT (muIs32)	1-Day Adult	6	114	0.0526316	5.26316	0.49	NA
WT (muIs32)	2-Day Adult	3	106	0.0283019	2.83019	0.27	NA
rbm-26 (null)	L1	1	80	0.0125	1.25	0.14	0.4759
rbm-26 (null)	L2	13	114	0.114035	11.4035	1.07	0.018
rbm-26 (null)	L3	67	207	0.323671	32.3671	3.261	<0.0001
rbm-26 (null) do not survive past L3
rbm-26 (P80L)	L1	9	122	0.0737705	7.37705	0.67	0.118
rbm-26 (P80L)	L2	19	125	0.152	15.2	1.36	0.0019
rbm-26 (P80L)	L3	49	201	0.243781	24.3781	1.71	<0.0001
rbm-26 (P80L)	L4	75	284	0.264085	26.4085	1.57	<0.0001
rbm-26 (P80L)	1-Day Adult	40	118	0.338983	33.8983	3.12	<0.0001
rbm-26 (P80L)	2-Day Adult	52	83	0.626506	62.6506	6.88	<0.0001
rbm-26 (L13V)	L1	11	124	0.0887097	8.87097	0.82	0.053
rbm-26 (L13V)	L2	13	148	0.0878378	8.78378	0.72	0.0642
rbm-26 (L13V)	L3	27	204	0.132353	13.2353	2.37	0.0028
rbm-26 (L13V)	L4	10	72	0.138889	13.8889	1.5	0.0482
rbm-26 (L13V)	1-Day Adult	29	118	0.245763	24.5763	2.26	<0.0001
rbm-26 (L13V)	2-Day Adult	35	96	0.364583	36.4583	3.72	<0.0001

## Sheet: Figure 2H
Data for Figure 2H
PLM axons were visualized using the muIs32 (Pmec-7::GFP) transgene that expresses GFP in touch receptor neurons
Statistical Significance (p-value) was determined by two-tailed "n-1" Chi squared test for proportions
rbm-26(null) is rbm-26(gk910); rbm-26(P80L) is rbm-26(cue23); rbm-26(L13V) is rbm-26(cue34)
Sample ID	Age	Number of PLM axons with break(s)	Number of PLM axons Observed (n)	Proportion	% Proportion	Standard Error of Proportion (%)	p-value
WT (muIs32)	L1	0	108	0	0	0	NA
WT (muIs32)	L2	0	102	0	0	0	NA
WT (muIs32)	L3	0	198	0	0	0	NA
WT (muIs32)	L4	0	164	0	0	0	NA
WT (muIs32)	1-Day Adult	0	114	0	0	0	NA
WT (muIs32)	2-Day Adult	1	106	0.00943396	0.943396	0.09	NA
rbm-26 (null)	L1	0	80	0	0	0	ns
rbm-26 (null)	L2	0	114	0	0	0	ns
rbm-26 (null)	L3	3	207	0.0144928	1.44928	0.1	0.122
rbm-26 (null) do not survive past L3
rbm-26 (P80L)	L1	0	122	0	0	0	ns
rbm-26 (P80L)	L2	0	125	0	0	0	ns
rbm-26 (P80L)	L3	3	201	0.0149254	1.49254	0.1	0.0851
rbm-26 (P80L)	L4	6	284	0.0211268	2.11268	0.13	0.054
rbm-26 (P80L)	1-Day Adult	2	118	0.0169492	1.69492	0.16	0.1642
rbm-26 (P80L)	2-Day Adult	5	83	0.060241	6.0241	0.66	<0.0001
rbm-26 (L13V)	L1	0	124	0	0	0	ns
rbm-26 (L13V)	L2	0	148	0	0	0	ns
rbm-26 (L13V)	L3	0	204	0	0	0	ns
rbm-26 (L13V)	L4	0	72	0	0	0	ns
rbm-26 (L13V)	1-Day Adult	1	118	0.00847458	0.847458	0.08	0.3258
rbm-26 (L13V)	2-Day Adult	3	96	0.03125	3.125	0.21	0.2666

## Sheet: Figure 3D
Data for Figure 3D
4mM Naphthaleneacetic acid (K-NAA) plates were prepared as described in Martinez & Matus 2020. L4 worms were placed on 4mM K-NAA plates, allowed to grow and lay eggs, and L3 worms in the next generation were assessed for PLM/ALM overlap phenotype as described in figure 2D.
PLM axons were visualized using the muIs32 (Pmec-7::GFP) transgene that expresses GFP in touch receptor neurons
Statistical Significance (p-value) was determined by two-tailed "n-1" Chi squared test for proportions
Sample	Age	Number of PLM axons extending past ALM cell body	Number of PLM axons Observed (n)	Proportion	% Proportion	Standard Error of Proportion (%)	p-value
muIs32; rbm-26 (syb2552 [rbm-26::Scarlet::AID]) (Control)	L3	10	158	0.0632911	6.32911	0.5	NA
muIs32; rbm-26 (syb2552 [rbm-26::Scarlet::AID]); reSi7 [rgef-1p::TIR1::F2A::mTagBFP2::AID*::NLS::tbb-2 3'UTR] (Neuronal)	L3	24	162	0.148148	14.8148	1.16	0.0139
muIs32; rbm-26 (syb2552 [rbm-26::Scarlet::AID]) III; reSi1 [col-10p::TIR1::F2A::mTagBFP2::AID*::NLS::tbb-2 3'UTR] (Hypodermis)	L3	5	146	0.0342466	3.42466	0.28	0.2436
muIs32; rbm-26 (syb2552 [rbm-26::Scarlet::AID]) III; reSi3 [unc-54p::TIR1::F2A::mTagBFP2::AID*::NLS::tbb-2 3'UTR] (Muscle)	L3	11	148	0.0743243	7.43243	0.61	0.7033
muIs32; rbm-26 (syb2552 [rbm-26::Scarlet::AID]) III; reSi12 [ges-1p::TIR1::F2A::mTagBFP2::AID*::NLS::tbb-2 3'UTR] (Intestine)	L3	3	124	0.0241935	2.41935	0.22	0.1208

## Sheet: Figure 3E
Data for Figure 3E
4mM Naphthaleneacetic acid (K-NAA) plates were prepared as described in Martinez & Matus 2020. L4 worms were placed on 4mM K-NAA plates, allowed to grow and lay eggs, and L3 worms in the next generation were assessed for beading along PLM axon.as in figure 2F
PLM axons were visualized using the muIs32 (Pmec-7::GFP) transgene that expresses GFP in touch receptor neurons
Statistical Significance (p-value) was determined by two-tailed "n-1" Chi squared test for proportions
Sample	Age	Number of PLM axons with beads	Number of PLM axons Observed (n)	Proportion	% Proportion	Standard Error of Proportion (%)	p-value
muIs32; rbm-26 (syb2552 [rbm-26::Scarlet::AID]) (Control)	L3	15	158	0.0949367	9.49367	0.75	NA
muIs32; rbm-26 (syb2552 [rbm-26::Scarlet::AID]); reSi7 [rgef-1p::TIR1::F2A::mTagBFP2::AID*::NLS::tbb-2 3'UTR] (Neuronal)	L3	39	162	0.240741	24.0741	1.89	0.0005
muIs32; rbm-26 (syb2552 [rbm-26::Scarlet::AID]) III; reSi1 [col-10p::TIR1::F2A::mTagBFP2::AID*::NLS::tbb-2 3'UTR] (Hypodermis)	L3	13	146	0.0890411	8.90411	0.74	0.8593
muIs32; rbm-26 (syb2552 [rbm-26::Scarlet::AID]) III; reSi3 [unc-54p::TIR1::F2A::mTagBFP2::AID*::NLS::tbb-2 3'UTR] (Muscle)	L3	18	148	0.121622	12.1622	1	0.4528
muIs32; rbm-26 (syb2552 [rbm-26::Scarlet::AID]) III; reSi12 [ges-1p::TIR1::F2A::mTagBFP2::AID*::NLS::tbb-2 3'UTR] (Intestine)	L3	16	124	0.129032	12.9032	1.16	0.3645

## Sheet: Figure 3F
Data for Figure 3F
Data was generated as in figure 2D
Statistical Significance (p-value) was determined by two-tailed "n-1" Chi squared test for proportions
Sample	Age	Number of PLM axons extending past ALM cell body	Number of PLM axons Observed (n)	Proportion	% Proportion	Standard Error of Proportion (%)	p-value (vs WT)
muIs32 (WT)	L3	10	198	0.0505051	5.05051	0.5	NA
muIs32; Pmec-7::rbm-26::Scarlet::unc-54 3'UTR	L3	31	204	0.151961	15.1961	1.06	0.0008
muIs32; rbm-26 P80L	L3	43	201	0.21393	21.393	1.51	<0.0001
muIs32; Pmec-7::rbm-26::Scarlet::unc-54 3'UTR; rbm-26 P80L	L3	26	206	0.126214	12.6214	0.88	0.007
muIs32; rbm-26 L13V	L3	71	204	0.348039	34.8039	3.335	<0.0001
muIs32; Pmec-7::rbm-26::Scarlet::unc-54 3'UTR; rbm-26 L13V	L3	33	202	0.163366	16.3366	1.15	0.0003
Significance: rbm-26 P80L versus Pmec-7::rbm-26::Scarlet::unc-54 3'UTR; rbm-26 P80L = 0.0185
Significance: rbm-26 L13V versus Pmec-7::rbm-26::Scarlet::unc-54 3'UTR; rbm-26 L13V = <0.0001

## Sheet: Figure 3G
Data for Figure 3G
Data was generated as in figure 2F
Statistical Significance (p-value) was determined by two-tailed "n-1" Chi squared test for proportions
Sample	Age	Number of PLM axons with beads	Number of PLM axons Observed (n)	Proportion	% Proportion	Standard Error of Proportion (%)	p-value ( vs WT)
muIs32 (WT)	L3	9	198	0.0454545	4.54545	0.32	NA
muIs32; Pmec-7::rbm-26::Scarlet::unc-54 3'UTR	L3	5	204	0.0245098	2.45098	0.17	0.2525
muIs32; rbm-26 P80L	L3	49	201	0.243781	24.3781	1.72	<0.0001
muIs32; Pmec-7::rbm-26::Scarlet::unc-54 3'UTR; rbm-26 P80L	L3	13	206	0.0631068	6.31068	0.44	0.435
muIs32; rbm-26 L13V	L3	27	204	0.132353	13.2353	2.37	0.0023
muIs32; Pmec-7::rbm-26::Scarlet::unc-54 3'UTR; rbm-26 L13V	L3	7	202	0.0346535	3.46535	0.24	0.5819
Significance: rbm-26 P80L versus Pmec-7::rbm-26::Scarlet::unc-54 3'UTR; rbm-26 P80L = p<0.0001
Significance: rbm-26 L13V versus Pmec-7::rbm-26::Scarlet::unc-54 3'UTR; rbm-26 L13V p = 0.0004

## Sheet: Figure 4E
Data for Figure 4E	Larval stage L3
	WT	rbm-26 (null)	rbm-26 (P80L)	rbm-26 (L13V)
	9.05701	7.85024	6.54486	5.18708
	8.64973	8.15129	4.42758	7.16981
	5.70342	8.25718	5.65371	4.91918
	10.7699	5.80271	6.41458	7.23798
	7.48752	7.5	4.35803	5.94766
	5.53162	9.42902	6.31735	5.35862
	7.96951	4.68384	5.62588	5.26316
	5.79976	7.4813	8.94246	6.59134
	10.4785	6.98152	5.62114	6.57246
	9.05298	4.88699	4.6454	8.92857
	9.5037	6.07639	8.30565	7.0497
	7.14286	3.91007	5.50531	6.57667
	7.78715	2.97796	6.1237	5.6101
	12.2699	8.10537	5.41516	4.34028
	6.77456	6.32911	7.16589	10.0182
	10.0932	4.79904	5.18493	6.49129
	8.41258	5.38721	5.40541	7.86713
	9.18334	6.46552	5.80552	10.5086
	8.34281	7.8125	5.95504	6.54511
	7.18431	5.18583	7.17458	7.87402
	5.37057	5.75816	5.78947	6.55738
	7.69601	5.88235	7.78443	5.44617
	11.0017	5.22466	5.5332	4.81232
	7.60456	5.52826	6.80628	5.84795
	8.88889	5.7554	6.61939	5.8296
	11.3107
	10.01
	13.2159
	9.43891
	10.8974
	5.63645
	9.20245
Average	8.67087	6.24888	6.125	6.58202
Standard Error	0.355	0.308	0.225	0.308
ANOVA table	SS	DF	MS	F (DFn, DFd)
Treatment (between columns)	126.9	3	42.3	F (3, 103) = 16.21
Residual (within columns)	268.8	103	2.61
Total	395.7	106
Tukey's multiple comparisons test	Mean Diff.	95.00% CI of diff.	Below threshold?	Summary	Adjusted P Value
WT vs. null	2.422	1.296 to 3.548	Yes	****	<0.0001
WT vs. P80L	2.546	1.420 to 3.672	Yes	****	<0.0001
WT vs. L13V	2.089	0.9627 to 3.215	Yes	****	<0.0001
null vs. P80L	0.1239	-1.069 to 1.317	No	ns	0.993
null vs. L13V	-0.3331	-1.526 to 0.8601	No	ns	0.8852
P80L vs. L13V	-0.457	-1.650 to 0.7362	No	ns	0.7496

## Sheet: Figure 4F
Data for Figure 4F
PLM axon and mitochondria were visualized and analysed in the same way as in figure 4E.
Age	L1	L1				L2	L2				L3	L3
Sample	WT	rbm-26 (null)				WT	rbm-26 (null)				WT	rbm-26 (null)
	10.3833	9.91885				12.4114	4.93218				9.05701	7.85024
	8.47371	7.54717				6.67881	5.91133				8.64973	8.15129
	10.29	12.0706				6.3593	7.92079				5.70342	8.25718
	8.64304	8.47458				8.86525	7.75194				10.7699	5.80271
	8.726	8.54701				7.29927	7.61905				7.48752	7.5
	9.9278	4.06504				7.80488	8.94632				5.53162	9.42902
	7.66284	9.25412				9.72763	5.42495				7.96951	4.68384
	9.38416	12.3077				8.8853	7.07965				5.79976	7.4813
	12.4113	9.56938				8.90968	7.17131				10.4785	6.98152
	14.5773	7.12251				10.4556	7.07071				9.05298	4.88699
	8.96298	9.57592				9.44882	7.14286				9.5037	6.07639
	11.7253	7.29167				8.13559	6.71141				7.14286	3.91007
	9.28505	4.3573				7.8125	10.0559				7.78715	2.97796
	6.66667	7.92393				8.29302	7.07965				12.2699	8.10537
	7.20721	3.30396				10.274	6.46204				6.77456	6.32911
	11.4248	3.80952				8.74636	9.25926				10.0932	4.79904
		6.75024				9.82615	6.31199				8.41258	5.38721
		8.22199				6.20018	6.87285				9.18334	6.46552
		7.36498					8.49057				8.34281	7.8125
		4.20168					5.37634				7.18431	5.18583
							7.66703				5.37057	5.75816
Standard Error	0.512	0.582									7.69601	5.88235
Two-tailed Student's t-test	0.010719				Standard Error	0.371	0.282				11.0017	5.22466
					Two tailed Student's t-test	0.00276884					7.60456	5.52826
											8.88889	5.7554
											11.3107
											10.01
											13.2159
											9.43891
											10.8974
											5.63645
											9.20245
										Standard Error	0.355	0.308
										Two tailed Student's t-test	6.29812e-06

[truncated: 14 more sheets: Figure 4G, Figure 4H, Figure 5C, Figure 5D, Figure 5E, Figure 6B, Figure 6D, Figure 7D, Figure 7E, Figure 7F, Figure 8A, Figure 8B, Figure 8C, Figure 8E]
