# Supplementary material for: Ortholog of autism candidate gene RBM27 regulates mitoribosomal assembly factor MALS-1 to protect against mitochondrial dysfunction and axon degeneration during neurodevelopment
Source: PLoS Biol. 2024 Oct 31;22(10):e3002876. doi: 10.1371/journal.pbio.3002876 (PMC11556708; doi:10.1371/journal.pbio.3002876)
Supplement: S2 Data — (XLSX) [file pbio.3002876.s017.xlsx]

## Sheet: Figure S1
Data for figure S1
		WT	rbm-26 (null)	rbm-26 (P80L)	rbm-26 (L13V)
		0.471294	0.445396	0.565193	0.591124
		0.535936	0.432621	0.617256	0.595254
		0.462954	0.474185	0.476074	0.505348
		0.417501	0.501037	0.493755	0.5287
		0.403752	0.504055	0.62358	0.608429
		0.389004	0.526675	0.616427	0.582665
		0.412326	0.524309	0.442682	0.547286
		0.454782	0.540271	0.519483	0.466053
		0.389516	0.552198	0.565217	0.493234
		0.359359	0.608852	0.568562	0.579795
		0.405473	0.569225	0.499219	0.455981
		0.391503	0.461556	0.529438	0.440189
		0.456368	0.475249	0.540172	0.45547
		0.474625	0.511704	0.591822	0.444083
		0.446692	0.491018	0.555989	0.470534
		0.443055	0.554696	0.54118	0.491713
		0.432321	0.55663	0.597229	0.483616
		0.423743	0.548901	0.621118	0.483616
		0.476654	0.556044	0.578261	0.537563
		0.429961	0.484881	0.608696	0.565943
		0.491838	0.472149		0.506112
		0.399749			0.486553
		0.534989
		0.450564
	Average PLM length/Body length	0.439748	0.513888	0.557568	0.514512
	Standard Deviation	0.044448	0.0455456	0.052104	0.0534808
	SEM	0.00907291	0.00993886	0.0116508	0.0114021
	ANOVA table	SS	DF	MS	F (DFn, DFd)	P value
	Treatment (between columns)	0.1609	3	0.05365	F (3, 83) = 22.42	P<0.0001
	Residual (within columns)	0.1986	83	0.002392
	Total	0.3595	86
	Tukey's multiple comparisons test	Mean Diff.	95.00% CI of diff.	Below threshold?	Summary	Adjusted P Value
	WT vs. rbm-26 (null)	-0.07414	-0.1125 to -0.03582	Yes	****	<0.0001
	WT vs. rbm-26 (P80L)	-0.1178	-0.1566 to -0.07899	Yes	****	<0.0001
	WT vs. rbm-26 (L13V)	-0.07476	-0.1126 to -0.03691	Yes	****	<0.0001
	rbm-26 (null) vs. rbm-26 (P80L)	-0.04368	-0.08375 to -0.003612	Yes	*	0.0271
	rbm-26 (null) vs. rbm-26 (L13V)	-0.0006237	-0.03975 to 0.03850	No	ns	>0.9999
	rbm-26 (P80L) vs. rbm-26 (L13V)	0.04306	0.003435 to 0.08268	Yes	*	0.0278

## Sheet: Figure S3D
Data for figure S3D
Beads/ 100 um PLM
rbm-26(null) is rbm-26(gk910); rbm-26(P80L) is rbm-26(cue23); rbm-26(L13V) is rbm-26(cue34) and WT is muIs32
L3 PLM axons were imaged and then analyzed in ImageJ. The length of the PLM axon was deduced, number of beads present was counted and the density of beads (number of beads per 100µm PLM axon are reported here
		WT	rbm-26 (null)	rbm-26 (P80L)	rbm-26 (L13V)
		0	5.97826	2.34375	0.3663
		0	6.31579	0	2.22222
		0	0	3.7037	0
		0	0.930233	0	1.27932
		0	0.724638	0	0
		1.4245	0	4.71698	0
		0.446628	1.53846	4.25532	0
		0	2.08333	0.586166	0
		0	8.13008	0	0
		0.523834	7.35294	0	0
		0	0	0	0.512821
		0	0	0	1.62162
		0	0	5.58214	3.6036
		0	0	7.71605	5.64103
		0	0	0	0
		0.526316	0	0.505051	3.58744
		0	0	0	0
		0	0	0	0
		0	0	0	0
		0	0	3.25521	0
		0	1.94805	4.31034	0
		0.546448	1.81818	8.44156	2.88462
		0	1.80072	0	0
		0	0	0.83682	1.25
		0	3.62319	0	0
		0	1.40845	0	0
		0	3.125	0	0
		0.956938	3.71901	0	0
		1.96078
	ANOVA table	SS	DF	MS	F (DFn, DFd)	P value
	Treatment (between columns)	46.99	3	15.66	F (3, 109) = 4.245	P=0.0071
	Residual (within columns)	402.2	109	3.69
	Total	449.2	112
	Tukey's multiple comparisons test	Mean Diff.	95.00% CI of diff.	Below threshold?	Summary	Adjusted P Value
	WT vs. rbm-26 (null)	-1.583	-2.911 to -0.2553	Yes	*	0.0126
	WT vs. rbm-26 (P80L)	-1.432	-2.760 to -0.1038	Yes	*	0.0293
	WT vs. rbm-26 (L13V)	-0.6001	-1.928 to 0.7278	No	ns	0.6413
	rbm-26 (null) vs. rbm-26 (P80L)	0.1515	-1.188 to 1.491	No	ns	0.991
	rbm-26 (null) vs. rbm-26 (L13V)	0.9831	-0.3564 to 2.323	No	ns	0.2278
	rbm-26 (P80L) vs. rbm-26 (L13V)	0.8316	-0.5079 to 2.171	No	ns	0.3719

## Sheet: Figure S4C
Data for Figure S4C
Sample	Age	Number of PVD axons with beads	Number of PVD axons Observed (n)	Proportion	% Proportion	Standard Error of Proportion (%)	p-value ( vs WT)
wdIs52 (WT)	L4	0	40	0	0	0	NA
wdIs52; rbm26 (P80L)	L4	3	60	0.05	5	0.58	0.1782
Sample	Age	Number of PVD axons with blebs	Number of PVD axons Observed (n)	Proportion	% Proportion	Standard Error of Proportion (%)	p-value ( vs WT)
wdIs52 (WT)	L4	0	40	0	0	0	NA
wdIs52; rbm26 (P80L)	L4	3	60	0.05	5	0.87	0.1782
Sample	Age	Number of tertiary dendrites with blebs	Number of tertiary dendrites Observed (n)	Proportion	% Proportion	Standard Error of Proportion (%)	p-value ( vs WT)
wdIs52 (WT)	L4	1	40	0.025	2.5	1.98	NA
wdIs52; rbm26 (P80L)	L4	9	60	0.15	15	2.04	0.026
Sample	Age	Number of primary dendrites with beads	Number of primary dendrites Observed (n)	Proportion	% Proportion	Standard Error of Proportion (%)	p-value ( vs WT)
wdIs52 (WT)	L4	0	40	0	0	0	NA
wdIs52; rbm26 (P80L)	L4	10	60	0.166667	16.6667	2.04	0.045
Sample	Age	Number of short tertiary dendrites	Number of tertiary dendrites Observed (n)	Proportion	% Proportion	Standard Error of Proportion (%)	p-value ( vs WT)
wdIs52 (WT)	L4	0	40	0	0	0	NA
wdIs52; rbm26 (P80L)	L4	8	60	0.133333	13.3333	2.33	0.0123

## Sheet: Figure S7A
Data for figure S7A
L4 worms of different genetic background identified below under "Sample" were placed on NGM plates coatedd with OP50 and L3 PLM axons in the next generation were assessed for PLM/ALM overlap phenotype
Sample	Age	Number of PLM axons extending past ALM cell body	Number of PLM axons Observed (n)	Proportion	% Proportion	Standard Error of Proportion (%)	p-value
muIs32 (WT, Control)	L3	9	182	0.0494505	4.94505	1.6	NA
muIs32; rbm-26 (syb2552 [rbm-26::Scarlet::AID])	L3	6	126	0.047619	4.7619	1.9	0.944
muIs32; rbm-26 (syb2552 [rbm-26::Scarlet::AID]); reSi7 [rgef-1p::TIR1::F2A::mTagBFP2::AID*::NLS::tbb-2 3'UTR] (Neuronal)	L3	13	156	0.0833333	8.33333	2.2	0.2076
muIs32; rbm-26 (syb2552 [rbm-26::Scarlet::AID]); reSi1 [col-10p::TIR1::F2A::mTagBFP2::AID*::NLS::tbb-2 3'UTR] (Hypodermis)	L3	9	148	0.0608108	6.08108	1.98	0.653
muIs32; rbm-26 (syb2552 [rbm-26::Scarlet::AID]); reSi3 [unc-54p::TIR1::F2A::mTagBFP2::AID*::NLS::tbb-2 3'UTR] (Muscle)	L3	10	128	0.078125	7.8125	2.37	0.298
muIs32; rbm-26 (syb2552 [rbm-26::Scarlet::AID]); reSi12 [ges-1p::TIR1::F2A::mTagBFP2::AID*::NLS::tbb-2 3'UTR] (Intestine)	L3	9	128	0.0703125	7.03125	2.26	0.441

## Sheet: Figure S7B
Data for figure S7B
L4 worms of different genetic background identified below under "Sample" were placed on NGM plates coated with OP50 and L3 PLM axons in the next generation were assessed for beading along PLM axon
Sample	Age	Number of PLM axons with beading	Number of PLM axons Observed (n)	Proportion	% Proportion	Standard Error of Proportion (%)	p-value
muIs32 (WT, Control)	L3	9	182	0.0494505	4.94505	0.36	NA
muIs32; rbm-26 (syb2552 [rbm-26::Scarlet::AID])	L3	9	126	0.0714286	7.14286	0.62	0.4179
muIs32; rbm-26 (syb2552 [rbm-26::Scarlet::AID]); reSi7 [rgef-1p::TIR1::F2A::mTagBFP2::AID*::NLS::tbb-2 3'UTR] (Neuronal)	L3	1	156	0.00641026	0.641026	0.05	0.0198
muIs32; rbm-26 (syb2552 [rbm-26::Scarlet::AID]); reSi1 [col-10p::TIR1::F2A::mTagBFP2::AID*::NLS::tbb-2 3'UTR] (Hypodermis)	L3	8	148	0.0540541	5.40541	0.44	0.8493
muIs32; rbm-26 (syb2552 [rbm-26::Scarlet::AID]); reSi3 [unc-54p::TIR1::F2A::mTagBFP2::AID*::NLS::tbb-2 3'UTR] (Muscle)	L3	1	128	0.0078125	0.78125	0.06	0.0413
muIs32; rbm-26 (syb2552 [rbm-26::Scarlet::AID]); reSi12 [ges-1p::TIR1::F2A::mTagBFP2::AID*::NLS::tbb-2 3'UTR] (Intestine)	L3	8	128	0.0625	6.25	0.55	0.6171

## Sheet: Figure S8A
Data for figure S8A
Wildtype worms and muIs32; reSi7 [rgef-1p::TIR1::F2A::mTagBFP2::AID*::NLS::tbb-2 3'UTR] were placed on synthetic auxin placed as in figure 3E and PLMs analyzed as in figure 3E
Sample	Age	Number of PLM axons extending past ALM	Number of PLM axons Observed (n)	Proportion	% Proportion	Standard Error of Proportion (%)	p-value
muIs32 (Control)	L3	11	132	0.0833333	8.33333	2.4	NA
muIs32; reSi7 [rgef-1p::TIR1::F2A::mTagBFP2::AID*::NLS::tbb-2 3'UTR] (Neuronal)	L3	11	138	0.0797101	7.97101	2.3	ns

## Sheet: Figure S8B
Data for figure S8B
Wildtype worms and muIs32; reSi7 [rgef-1p::TIR1::F2A::mTagBFP2::AID*::NLS::tbb-2 3'UTR] were placed on synthetic auxin placed as in figure 3F and PLMs analyzed as in figure 3F
Sample	Age	Number of PLM axons with beads	Number of PLM axons Observed (n)	Proportion	% Proportion	Standard Error of Proportion (%)	p-value
muIs32 (Control)	L3	1	92	0.0108696	1.08696	0.11	NA
muIs32; reSi7 [rgef-1p::TIR1::F2A::mTagBFP2::AID*::NLS::tbb-2 3'UTR] (Neuronal)	L3	4	108	0.037037	3.7037	0.36	ns

## Sheet: Figure S10G
Data for figure S10G
					No Auxin	4mM Auxin
					0.460243	0.283795
					0.414928	0.233562
					0.42346	0.260737
					0.428838	0.209435
					0.470354	0.218075
					0.57709	0.259664
					0.315533	0.108313
					0.361955	0.109748
					0.466828	0.10021
					0.470094	0.164994
					0.332904	0.143952
					0.457354	0.0874962
					0.611333	0.137426
					0.509967	0.127346
					0.607899	0.191932
						0.186966
						0.165717
				Average RBM-26::Scarlet/GFP expression	0.460585	0.175845
				Standard Deviation	0.0895284	0.0612536
				SEM	0.0231161	0.0148562
				Two-tailed Student's t-test	1.13731e-11
